# Supplementary material for: Inequalities in Out-of-Pocket Health Expenditure Measured Using Financing Incidence Analysis (FIA): A Systematic Review
Source: Healthcare (Basel). 2024 May 20;12(10):1051. doi: 10.3390/healthcare12101051 (PMC11121301; doi:10.3390/healthcare12101051)
Supplement: Supplementary file 1 [file healthcare-12-01051-s001.zip]

Archive with 1 entries (1 files):
- healthcare-2991471-supplementary.pdf
